# Supplementary material for: Seasonal and Zonal Succession of Bacterial Communities in North Sea Salt Marsh Sediments
Source: Microorganisms. 2022 Apr 21;10(5):859. doi: 10.3390/microorganisms10050859 (PMC9146408; doi:10.3390/microorganisms10050859)
Supplement: Supplementary file 1 [file microorganisms-10-00859-s001.zip]

Archive with 1 entries (1 files):
- microorganisms-1674921-supplementary.pdf
